# Supplementary material for: Evolution of the MLO gene families in octoploid strawberry (Fragaria ×ananassa) and progenitor diploid species identified potential genes for strawberry powdery mildew resistance
Source: Hortic Res. 2021 Jul 1;8:153. doi: 10.1038/s41438-021-00587-y (PMC8245633; doi:10.1038/s41438-021-00587-y)
Supplement: Supplementary file 3 — Table S3 [file 41438_2021_587_MOESM3_ESM.docx]

## Sheet: Sheet1
Table S3. Strawberry MLO genes dN/dS analysis
	Number of potential synonymous sites	Number of potential non-synonymous sites	Synonymous substitution rate (dS)	Non-synonymous substitution rate (dN)	dN/dS		Camarosa' MLO	Putatitive Diploid Ortholog
FaMLO1-1	373.4	937.6	0.0342	0.0152	0.4445		maker-Fvb1-1-augustus-gene-274.123	evm.model.scaf_79.5
FaMLO1-2	404.6	1137.4	0.0452	0.0196	0.4339		snap_masked-Fvb1-2-processed-gene-52.36	evm.model.scaf_79.5
FaMLO1-3	358.9	1033.1	0.0538	0.0217	0.4034		snap_masked-Fvb1-3-processed-gene-2.26	evm.model.scaf_79.5
FaMLO2-1	516	1197	0.03	0.0139	0.4626		maker-Fvb1-1-augustus-gene-227.47	evm.model.scaf_79.892
FaMLO2-2	467.9	1212.1	0.0306	0.0198	0.6458		maker-Fvb1-2-augustus-gene-69.58	evm.model.scaf_79.892
FaMLO2-3	492.5	1187.5	0.0341	0.013	0.3808		maker-Fvb1-3-augustus-gene-54.55	evm.model.scaf_79.892
FaMLO2-4	479.2	1158.8	0.037	0.017	0.4589		maker-Fvb1-4-augustus-gene-46.58	evm.model.scaf_79.892
FaMLO3-1	397.5	1177.5	0.014	0.0101	0.7199		maker-Fvb1-1-snap-gene-219.51	evm.model.scaf_79.1024
FaMLO3-2	353.7	1176.3	0.0616	0.0307	0.4986		snap_masked-Fvb1-2-processed-gene-76.30	evm.model.scaf_79.1024
FaMLO3-3	202.3	643.7	0.0506	0.0442	0.8735		maker-Fvb1-3-snap-gene-62.65	evm.model.scaf_79.1024
FaMLO3-4	444.3	1196.7	0.0222	0.0058	0.2632		maker-Fvb1-4-snap-gene-55.73	FvH4_1g11630.1
FaMLO4-1a	328.3	1054.7	0.0418	0.0205	0.4907		maker-Fvb2-1-snap-gene-183.51	evm.model.scaf_4.1434
FaMLO4-1b	142.2	529.8	0.062	0.0154	0.2488		augustus_masked-Fvb2-1-processed-gene-164.14	evm.model.scaf_4.1434
FaMLO4-2	358	1121	0	0.0018			augustus_masked-Fvb2-2-processed-gene-48.0	FvH4_2g25260.1
FaMLO4-3	351.6	1175.4	0.0181	0.0043	0.2367		augustus_masked-Fvb2-3-processed-gene-83.7	evm.model.scaf_4.1434
FaMLO4-4	441.6	1085.4	0.0118	0.0038	0.3191		augustus_masked-Fvb2-4-processed-gene-186.8	evm.model.scaf_4.1434
FaMLO5-1	106.6	355.4	0.3226	0.112	0.3471		maker-Fvb3-1-snap-gene-274.60	FvH4_3g08460.1
FaMLO5-2	478.9	1036.1	0.0088	0.0029	0.3339		snap_masked-Fvb3-2-processed-gene-33.29	evm.model.scaf_93.765
FaMLO5-3	400.4	1162.6	0.0528	0.0086	0.163		snap_masked-Fvb3-3-processed-gene-28.38	FvH4_3g08460.1
FaMLO5-4	406.6	1198.4	0.0027	0.0008	0.3101		maker-Fvb3-4-augustus-gene-249.52	FvH4_3g08460.1
FaMLO9-1	492.8	1163.2	0.017	0.0026	0.153		maker-Fvb3-1-augustus-gene-200.36	FvH4_3g20480.1
FaMLO9-3	474.5	1181.5	0.0223	0.0068	0.3067		maker-Fvb3-3-augustus-gene-104.19	FvH4_3g20480.1
FaMLO9-4	542	1114	0	0.0018			maker-Fvb3-4-augustus-gene-185.30	FvH4_3g20480.1
FaMLO10-1	407	1165	0.061	0.0374	0.6136		maker-Fvb3-1-augustus-gene-81.22	evm.model.scaf_78.393
FaMLO10-2	132.5	332.5	0.0582	0.0306	0.5258		snap_masked-Fvb3-2-processed-gene-230.17	FvH4_3g32790.1
FaMLO10-3	133.9	331.1	0.0686	0.0427	0.6225		snap_masked-Fvb3-3-processed-gene-211.24	FvH4_3g32790.1
FaMLO10-4	164.4	435.6	0.0786	0.0384	0.4882		snap_masked-Fvb3-4-processed-gene-86.15	FvH4_3g32790.1
FaMLO11-1	432	1230	0.0248	0.0091	0.366		maker-Fvb3-1-augustus-gene-80.27	evm.model.scaf_78.389
FaMLO11-2	453.5	1208.5	0.0168	0.0058	0.3444		maker-Fvb3-2-augustus-gene-231.15	evm.model.scaf_78.389
FaMLO11-3	452	1180	0.0315	0.0119	0.3777		augustus_masked-Fvb3-3-processed-gene-212.4	FvH4_3g32830.1
FaMLO11-4	353.4	1194.6	0.014	0.0054	0.3854		snap_masked-Fvb3-4-processed-gene-85.13	FvH4_3g32830.1
FaMLO12-1	410.6	1254.4	0.0288	0.0121	0.4211		maker-Fvb5-1-snap-gene-175.59	FvH4_5g25790.1
FaMLO12-3a	431.4	1203.6	0.0721	0.0273	0.379		maker-Fvb5-3-snap-gene-117.38	evm.model.scaf_14.1047
FaMLO12-3b	125	358	0.3366	0.2494	0.741		augustus_masked-Fvb5-3-processed-gene-97.4	FvH4_5g25790.1
FaMLO12-4	409.2	1111.8	0.027	0.0062	0.2306		maker-Fvb5-4-augustus-gene-145.18	FvH4_5g25790.1
FaMLO12-i	413.1	1164.9	0.0178	0.0104	0.5854		augustus_masked-Fvb2-4-processed-gene-119.8	evm.model.scaf_4.2385
FaMLO12-ii	430.7	1369.3	0.046	0.015	0.3268		maker-Fvb3-2-snap-gene-55.57	FNI_iscf00070645.1.g00001.1
FaMLO12-iii	129.5	368.5	0.3294	0.244	0.74		maker-Fvb4-4-augustus-gene-48.50	FvH4_5g25790.1
FaMLO13-1	197.5	639.5	0.0225	0.0047	0.2069		maker-Fvb5-1-augustus-gene-176.34	evm.model.scaf_14.1053
FaMLO13-2	327.4	1124.6	0.2878	0.125	0.4345		maker-Fvb5-2-augustus-gene-166.35	evm.model.scaf_14.1053
FaMLO13-3	326	1135	0.2636	0.1243	0.4715		maker-Fvb5-3-augustus-gene-116.37	evm.model.scaf_14.1053
FaMLO13-4	338.9	1137.1	0.3017	0.1469	0.487		maker-Fvb5-4-augustus-gene-146.28	evm.model.scaf_14.1053
FaMLO14-1	636.8	2072.2	0.0428	0.0086	0.2011		maker-Fvb5-1-augustus-gene-187.49	FvH4_5g27130.1
FaMLO14-2	58.7	172.3	0.0521	0.0503	0.965		snap_masked-Fvb5-2-processed-gene-175.26	FvH4_5g27130
FaMLO14-3	635.6	2034.4	0.06	0.0104	0.1739		maker-Fvb5-3-snap-gene-106.37	FvH4_5g27130.1
FaMLO14-4	362.1	1446.9	0.1376	0.0176	0.1281		maker-Fvb5-4-augustus-gene-156.31	FvH4_5g27130.1
FaMLO15-1	377.6	1266.4	0.0028	0.0016	0.5666		maker-Fvb5-1-snap-gene-214.63	FvH4_5g28810.1
FaMLO15-2	450.6	1232.4	0.0162	0.0033	0.2017		maker-Fvb5-2-augustus-gene-183.28	FvH4_5g28810.1
FaMLO15-3	476	1207	0.0065	0.005	0.7712		maker-Fvb5-3-augustus-gene-91.49	evm.model.scaf_14.1332
FaMLO15-4	405.8	1277.2	0.0289	0.0047	0.1632		maker-Fvb5-4-snap-gene-172.52	FvH4_5g28810.1
FaMLO16-1	599	1639	0.0018	0.0018	1.0213		augustus_masked-Fvb6-1-processed-gene-258.4	FvH4_6g15590.1
FaMLO16-2	493.7	1132.3	0.0151	0.0053	0.3537		maker-Fvb6-2-augustus-gene-180.42	evm.model.scaf_91.912
FaMLO16-3	436.4	1261.6	0.0749	0.0111	0.1479		augustus_masked-Fvb6-3-processed-gene-321.6	FvH4_6g15590.1
FaMLO16-4	494	1132	0.0107	0.0062	0.5802		maker-Fvb6-4-augustus-gene-108.54	evm.model.scaf_91.912
FaMLO17-1	596.5	1086.5	0.0017	0.0009	0.5586		maker-Fvb6-1-augustus-gene-258.38	FvH4_6g15610.1
FaMLO17-2	464.3	1263.7	0.0394	0.0088	0.2223		maker-Fvb6-2-augustus-gene-179.25	evm.model.scaf_91.913
FaMLO17-4a	407.7	1284.3	0.0394	0.0104	0.263		maker-Fvb6-4-augustus-gene-109.24	evm.model.scaf_91.913
FaMLO17-4b	245.6	726.4	0.2479	0.1133	0.4572		maker-Fvb6-4-snap-gene-194.23	FvH4_6g15610.1
FaMLO18-3	415.9	1186.1	0.0304	0.0155	0.5113		maker-Fvb6-3-snap-gene-225.36	FvH4_6g23220.1
FaMLO18-4	478.3	1297.7	0.0304	0.0127	0.4179		maker-Fvb6-4-snap-gene-171.17	FvH4_6g23220.1
FaMLO19-1	168.7	539.3	0.5169	0.3006	0.5815		maker-Fvb7-1-augustus-gene-116.29	FNI_iscf00103494.1.g00001.1
FaMLO19-2	271.5	1075.5	0.0107	0.0077	0.7245		maker-Fvb7-2-snap-gene-64.57	FvH4_7g08130.1
FaMLO19-4	313	896	0.0205	0.0022	0.1092		maker-Fvb7-4-augustus-gene-160.31	FvH4_7g08130.1
FaMLO19-i	174	564	0.3469	0.2974	0.8574		maker-Fvb4-2-augustus-gene-115.34	FNI_iscf00103494.1.g00001.1
FaMLO20-1	430.9	1162.1	0.0522	0.0347	0.6648		maker-Fvb7-1-snap-gene-240.59	evm.model.scaf_46.431
FaMLO20-2	382.6	1183.4	0.0768	0.054	0.7034		maker-Fvb7-2-snap-gene-214.55	FvH4_7g19790.1
FaMLO20-3	484.7	1207.3	0.0109	0.0117	1.0798		maker-Fvb7-3-snap-gene-83.54	evm.model.scaf_46.431
FaMLO20-4	451.9	1210.1	0.0408	0.0117	0.2862		maker-Fvb7-4-augustus-gene-79.32	evm.model.scaf_46.431
