# Supplementary material for: Evolution of the MLO gene families in octoploid strawberry (Fragaria ×ananassa) and progenitor diploid species identified potential genes for strawberry powdery mildew resistance
Source: Hortic Res. 2021 Jul 1;8:153. doi: 10.1038/s41438-021-00587-y (PMC8245633; doi:10.1038/s41438-021-00587-y)
Supplement: Supplementary file 5 — Table S5 [file 41438_2021_587_MOESM5_ESM.docx]

## Sheet: Sheet1
Table S5. Detection of structural variation (SV) using pairwise comparison of FaMLO genomic sequences between UF accession '13.55-195' and reference 'Camarosa' .
Chr	Gene ID	Gene Name	Position	Reference base ('Camarosa')	Altered base (+/- strand)	Region	Predicted SV
Fvb3-1	maker-Fvb3-1-augustus-gene-81.22	FaMLO10-1	8097365-8097388	TT…TC (24bp)	-	5'UTR	n/a
Fvb3-1	maker-Fvb3-1-augustus-gene-81.22	FaMLO10-1	8099445	-	CC…CA (35bp)	intron	n/a
Fvb3-1	maker-Fvb3-1-augustus-gene-81.22	FaMLO10-1	8099479-8099546	GT…GG (68bp)	-	intron	n/a
Fvb3-1	maker-Fvb3-1-augustus-gene-81.22	FaMLO10-1	8100362-8100631	AG…AC (270bp)	-	intron	n/a
Fvb3-1	maker-Fvb3-1-augustus-gene-81.22	FaMLO10-1	8100706-8100875	TA…GT (170bp)	-	intron	n/a
Fvb3-3	snap_masked-Fvb3-3-processed-gene-211.24	FaMLO10-3	21188496	-	TCTC	5'UTR	n/a
Fvb3-3	snap_masked-Fvb3-3-processed-gene-211.24	FaMLO10-3	21186450-21186448	TAA	-	intron	n/a
Fvb3-3	snap_masked-Fvb3-3-processed-gene-211.24	FaMLO10-3	21186207-21186205	AGT	-	intron	n/a
Fvb3-3	snap_masked-Fvb3-3-processed-gene-211.24	FaMLO10-3	21186187-21186184	TAGC	-	intron	n/a
Fvb3-3	snap_masked-Fvb3-3-processed-gene-211.24	FaMLO10-3	21185851-21185845	AAGACGA	-	intron	n/a
Fvb3-3	snap_masked-Fvb3-3-processed-gene-211.24	FaMLO10-3	21185837-21185835	ATC	-	intron	n/a
Fvb3-3	snap_masked-Fvb3-3-processed-gene-211.24	FaMLO10-3	21184630-21184627	TAGC	-	intron	n/a
Fvb3-3	snap_masked-Fvb3-3-processed-gene-211.24	FaMLO10-3	21183073-21183071	CTC	-	3'UTR	n/a
Fvb3-3	snap_masked-Fvb3-3-processed-gene-211.24	FaMLO10-3	21182376-21182374	CAC	-	3'UTR	n/a
Fvb3-4	snap_masked-Fvb3-4-processed-gene-86.15	FaMLO10-4	8633017-8633020	CTTT	-	5'UTR	n/a
Fvb3-4	snap_masked-Fvb3-4-processed-gene-86.15	FaMLO10-4	8633166	-	TTCT	5'UTR	n/a
Fvb3-4	snap_masked-Fvb3-4-processed-gene-86.15	FaMLO10-4	8634068-8634070	CAG	-	intron	n/a
Fvb3-4	snap_masked-Fvb3-4-processed-gene-86.15	FaMLO10-4	8636201-8636204	GCTA	-	intron	n/a
Fvb3-4	snap_masked-Fvb3-4-processed-gene-86.15	FaMLO10-4	8636955-8636957	TTA	-	intron	n/a
Fvb6-1	maker-Fvb6-1-augustus-gene-258.38	FaMLO17-1	25846342-25846322	GGT	-	5'UTR	n/a
Fvb6-4	maker-Fvb6-4-augustus-gene-109.24	FaMLO17-4a	10908042-10908034	TAATATTGA	-	intron	n/a
Fvb6-4	maker-Fvb6-4-augustus-gene-109.24	FaMLO17-4a	10907682	-	GTA	intron	n/a
Fvb6-4	maker-Fvb6-4-augustus-gene-109.24	FaMLO17-4a	10906756-10906753	CCCT	-	CDS	premature termination codon (PTC)
Fvb7-1	maker-Fvb7-1-snap-gene-240.59	FaMLO20-1	24033078	-	AT…CA (281bp)	intron	n/a
Fvb7-1	maker-Fvb7-1-snap-gene-240.59	FaMLO20-1	24032720-24032713	AAAAAAAA	-	intron	n/a
Fvb7-1	maker-Fvb7-1-snap-gene-240.59	FaMLO20-1	24032368-24032364	ATATA	-	intron	n/a
Fvb7-1	maker-Fvb7-1-snap-gene-240.59	FaMLO20-1	24032340-24032338	GTG	-	intron	n/a
Fvb7-1	maker-Fvb7-1-snap-gene-240.59	FaMLO20-1	24029441-24029412	CC…AT (30bp)	-	intron	n/a
Fvb7-1	maker-Fvb7-1-snap-gene-240.59	FaMLO20-1	24029069-24029067	ATC	-	CDS	deletion of Ile
Fvb7-1	maker-Fvb7-1-snap-gene-240.59	FaMLO20-1	24028545	-	ACTCAGAA	CDS	PTC
Fvb7-1	maker-Fvb7-1-snap-gene-240.59	FaMLO20-1	24028319	-	AAAGTTGAAGT	intron	n/a
Fvb7-1	maker-Fvb7-1-snap-gene-240.59	FaMLO20-1	24027538-24027533	GTCTTA	-	intron	n/a
Fvb7-1	maker-Fvb7-1-snap-gene-240.59	FaMLO20-1	2402652	-	GT…GT (25bp)	intron	n/a
Fvb7-1	maker-Fvb7-1-snap-gene-240.59	FaMLO20-1	2402575		CA…TC (44bp)	intron	n/a
Fvb7-3	maker-Fvb7-3-snap-gene-83.54	FaMLO20-3	8365147	-	TC…CT (128bp)	intron	n/a
