# Supplementary material for: Evolution of the MLO gene families in octoploid strawberry (Fragaria ×ananassa) and progenitor diploid species identified potential genes for strawberry powdery mildew resistance
Source: Hortic Res. 2021 Jul 1;8:153. doi: 10.1038/s41438-021-00587-y (PMC8245633; doi:10.1038/s41438-021-00587-y)
Supplement: Supplementary file 6 — Table S6 [file 41438_2021_587_MOESM6_ESM.docx]

## Sheet: Sheet1
Table S5. Primer sequences used for RT-qPCR.
No	Gene name	Forward sequence (5’-3’)	Reverse primer sequence (5’-3’)
1	FaGAPDH2	CCCAAGTAAGGATGCCCCCATGTTCG	TTGGCAAGGGGAGCAAGACAGTTGGTAG
2	FaMLO10	GGAAAGTGGCTGAAGAATAAACAC	GTCAGCAGCAGCGATATGAA
3	FaMLO17	CCGTATCCCATGTGCTTTACT	GTAGTCTGCTGTCCTGGTTTC
4	FaMLO20	CCAGAATGCATTTCAGCTGG	CCTGATGGCGGTATCTTGAG
