# Supplementary material for: Evolution of the MLO gene families in octoploid strawberry (Fragaria ×ananassa) and progenitor diploid species identified potential genes for strawberry powdery mildew resistance
Source: Hortic Res. 2021 Jul 1;8:153. doi: 10.1038/s41438-021-00587-y (PMC8245633; doi:10.1038/s41438-021-00587-y)
Supplement: Supplementary file 7 — Table S7 [file 41438_2021_587_MOESM7_ESM.docx]

## Sheet: Sheet1
Table S7. List of sequences used for RNAi vector construction and transformation verification.
No	Name	DNA sequence (5’-3’)	Purpose
1	FaMLO10-RNAi	ggggACAAGTTTGTACAAAAAAGCAGGCTTCGACCGTCGGGCAGGGTCCGATATCGAACATATGCATATCGGAGAAAGTGGGGAACACGTGGCATCCGTGTAGCAAGAAGCAGGAGGTTAAGATCGAGGAAGAAGAAGAGGTTGAAAGCCCGAGTAGGAGACTGCTGGCGGCGTTAGAATCTGGTTATGGAGGTGGAAACGTACGCCGCGTTTTGGCGGCTGAACCCAGCTTTCTTGTACAAAGTGGTcccc	RNAi
2	FaMLO120:RNAi	ggggACAAGTTTGTACAAAAAAGCAGGCTTCCACATGGCATGTCGCCGATTCATCTATTGCAGAATGCCAACAACCACAGTGAGGTCACTGAGGGGGATGACCTATTTCCACCTCCAGACGCATCAGTCGTAGTTGAAATGCAACATTGGGACACTGAAGGGTCACGTTCCCCGAAGAACAATGTTGGATCGAGCGTAAGAGGAGGAATTAGGCAACCTAGTAAACCCAGCTTTCTTGTACAAAGTGGTcccc	RNAi
3	FaMLO10:FaMLO20-RNAi	ggggACAAGTTTGTACAAAAAAGCAGGCTTCGACCGTCGGGCAGGGTCCGATATCGAACATATGCATATCGGAGAAAGTGGGGAACACGTGGCATCCGTGTAGCAAGAAGCAGGAGGTTAAGATCGAGGAAGAAGAAGAGGTTGAAAGCCCGAGTAGGAGACTGCTGGCGGCGTTAGAATCTGGTTATGGAGGTGGAAACGTACGCCGCGTTTTGGCGGCTGcccccgggggcccccCACATGGCATGTCGCCGATTCATCTATTGCAGAATGCCAACAACCACAGTGAGGTCACTGAGGGGGATGACCTATTTCCACCTCCAGACGCATCAGTCGTAGTTGAAATGCAACATTGGGACACTGAAGGGTCACGTTCCCCGAAGAACAATGTTGGATCGA…	RNAi
4	M13-F	GTAAAACGACGGCCAGT	construct validation
5	M13-R	GTCATAGCTGTTTCCTG	construct validation
6	pK7-F1	TGCAGGTCACTGGATTTTGGT	construct validation
7	pK7-R1	CAAGCTGACCTGCAAACACG	construct validation
8	pk7-F2	AACTCAGCACACCAGAGCAT	construct validation
9	pk7-R2	TGTGCGTCATCCCTTACGTC	construct validation
